# Supplementary material for: A Questionnaire-Based Cross-Sectional Survey of Knowledge, Attitudes, and Practices toward COVID-19 among Students and Staff in Asir, Saudi Arabia during the Second Wave of the Pandemic
Source: Vaccines (Basel). 2022 Nov 25;10(12):2014. doi: 10.3390/vaccines10122014 (PMC9783384; doi:10.3390/vaccines10122014)
Supplement: Supplementary file 1 [file vaccines-10-02014-s001.zip]

Archive with 1 entries (1 files):
- vaccines-1931526-supplementary.pdf
